# Supplementary material for: Gross domestic product and logistics performance index drive the world trade: A study based on all continents
Source: PLoS One. 2022 Mar 3;17(3):e0264474. doi: 10.1371/journal.pone.0264474 (PMC8893649; doi:10.1371/journal.pone.0264474)
Supplement: S1 Data — (XLSX) [file pone.0264474.s001.xlsx]

## Sheet: Sheet1
Country	Continent	Year	NEX	LPI	GDP	PPP	TLF	LPI × TLF	GDP × TLF	PPP × TLF
Afghanistan	Asia	2007	-4210000128	1.21	9748000000	14.6	6770000	8.1917e+06	2745570000000000	98842000
Afghanistan	Asia	2010	-3200000000	2.24	15857000000	14.5	7210000	16150400	3917190000000000	104545000
Afghanistan	Asia	2012	-7480000000	2.3	20002000000	17.2	7890000	18147000	4546140000000000	135708000
Afghanistan	Asia	2014	-6260000256	2.07	20485000000	17	8740000	18091800	5101190000000000	148580000
Afghanistan	Asia	2016	-6190000128	2.14	18018000000	17.4	9570000	20479800	5465140000000000	166518000
Afghanistan	Asia	2018	-6369999872	1.95	18354000000	17.1	10320000	20124000	5826780000000000	176472000
Albania	Europe	2007	-2849999872	2.08	25892929536	44.7	1250000	2600000	3.23662e+16	55875000
Albania	Europe	2010	-2450000128	2.46	29835010048	44.2	1230000	3025800	3.66971e+16	54366000
Albania	Europe	2012	-2289999872	2.77	31028039680	43.7	1310000	3628700	4.06467e+16	57247000
Albania	Europe	2016	-2000000000	2.41	33683488768	42.7	1330000	3205300	4.4799e+16	56791000
Albania	Europe	2018	-2069999872	2.66	36387700736	41.3	1400000	3724000	5.09428e+16	57820000
Argentina	South America	2007	12590000128	2.98	876681000000	1.4	17860000	53222800	1.56575e+19	25004000
Argentina	South America	2010	12270000128	3.1	945161000000	2.3	18220000	56482000	1.72208e+19	41906000
Argentina	South America	2012	10649999360	3.05	991624000000	3.2	18770000	57248500	1.86128e+19	60064000
Argentina	South America	2014	2130000128	2.99	989961000000	5.5	19010000	56839900	1.88192e+19	104555000
Argentina	South America	2016	-5800000000	2.96	995841000000	9.3	19700000	58312000	1.96181e+19	183210000
Argentina	South America	2018	-10010000384	2.89	997042000000	14	20550000	59389504	2.04892e+19	287700000
Armenia	Asia	2007	-1900000000	2.14	30509019136	142.2	1230000	2.6322e+06	3.75261e+16	174906000
Armenia	Asia	2010	-2329999872	2.52	28632221696	160.2	1300000	3276000	3.72219e+16	208260000
Armenia	Asia	2012	-2210000128	2.56	32110819328	158	1350000	3456000	4.33496e+16	213300000
Armenia	Asia	2014	-2160000000	2.67	34364518400	165.2	1340000	3577800	4.60485e+16	221368000
Armenia	Asia	2016	-900000000	2.21	35537358848	161.2	1300000	2873000	4.61986e+16	209560000
Armenia	Asia	2018	-1700000000	2.61	40201089024	156.5	1250000	3.2625e+06	5.02514e+16	195624992
Australia	Oceania	2007	-14020000768	3.79	1002080000000	1.4	10970000	41576300	1.09928e+19	15358000
Australia	Oceania	2010	-11800000512	3.84	1068280000000	1.5	11700000	44928000	1.24989e+19	17550000
Australia	Oceania	2012	-3840000000	3.73	1138840000000	1.5	12030000	44871900	1.37002e+19	18045000
Australia	Oceania	2014	-6280000000	3.81	1193290000000	1.5	12350000	47053500	1.47371e+19	18525000
Australia	Oceania	2016	-27499999232	3.79	1254560000000	1.4	12740000	48284600	1.59831e+19	17836000
Australia	Oceania	2018	5460000256	3.75	1319470000000	1.5	13250000	49687500	1.7483e+19	19875000
Austria	Europe	2007	17059999744	4.06	75170996224	0.9	4.16e+06	16889598	3.12711e+17	3.744e+06
Austria	Europe	2010	13720000512	3.76	75027701760	0.8	4280000	16092800	3.21119e+17	3424000
Austria	Europe	2012	11440000000	3.89	76587597824	0.8	4350000	16921500	3.33156e+17	3480000
Austria	Europe	2014	14449999872	3.65	77455097856	0.8	4410000	16096500	3.41577e+17	3528000
Austria	Europe	2016	15150000128	4.1	80418299904	0.8	4540000	18614000	3.65099e+17	3632000
Austria	Europe	2018	14890000384	4.03	84341202944	0.8	4600000	18538000	3.8797e+17	3680000
Azerbaijan	Asia	2007	13100000256	2.29	101927000000	0.3	4280000	9801200	4.36248e+17	1284000
Azerbaijan	Asia	2010	17790001152	2.64	129188000000	0.3	4510000	11906400	5.82638e+17	1353000
Azerbaijan	Asia	2012	19290001408	2.48	129957000000	0.4	4630000	11482400	6.01701e+17	1852000
Azerbaijan	Asia	2014	12840000512	2.45	141399000000	0.4	4790000	11735500	6.77302e+17	1916000
Bahamas, The	North America	2010	-890000000	2.75	11418650624	0.9	200000	550000	2283730000000000	180000
Bahamas, The	North America	2012	-850000000	2.75	11843330048	0.9	200000	550000	2368670000000000	180000
Bahamas, The	North America	2014	-1010000000	2.91	11647549440	0.9	210000	611100	2445990000000000	189000
Bahamas, The	North America	2016	-90000000	2.75	11842969600	0.9	220000	605000	2605450000000000	198000
Bahamas, The	North America	2018	129999992	2.53	12581530624	0.9	230000	581900	2893750000000000	207000
Bahrain	Asia	2007	4680000000	3.15	50237009920	0.2	560000	1764000	2.81327e+16	112000
Bahrain	Asia	2010	4769999872	3.37	57102110720	0.2	710000	2392700	4.05425e+16	142000
Bahrain	Asia	2012	5659999744	3.05	60405878784	0.2	740000	2257000	4.47004e+16	148000
Bahrain	Asia	2014	5520000000	3.08	66448134144	0.2	760000	2340800	5.05006e+16	152000
Bahrain	Asia	2016	2829999872	3.31	70789226496	0.2	820000	2714200	5.80472e+16	164000
Bahrain	Asia	2018	2910000128	2.93	74857398272	0.2	930000	2724900	6.96174e+16	186000
Bangladesh	Asia	2007	-4739999744	2.47	357807000000	18.7	54330000	134195104	1.94396e+19	1015971072
Bangladesh	Asia	2010	-6640000000	2.74	420664000000	22.2	57130000	156536208	2.40325e+19	1268286080
Bangladesh	Asia	2014	-11299999744	2.56	536406000000	25.8	61480000	157388800	3.29783e+19	1586183936
Bangladesh	Asia	2016	-10310000640	2.66	612213000000	28.5	63700000	169442000	3.89979e+19	1815449984
Bangladesh	Asia	2018	-23690000384	2.58	708457000000	30.7	68840000	177607200	4.87702e+19	2113388032
Belarus	Europe	2007	-2840000000	2.53	151981000000	0.1	5010000	12675300	7.61424e+17	501000
Belarus	Europe	2012	2930000128	2.61	194148000000	0.3	5100000	13310999	9.90154e+17	1530000
Belarus	Europe	2014	-610000000	2.64	199446000000	0.4	5110000	13490401	1.01917e+18	2044000
Belarus	Europe	2016	-90000000	2.4	187082000000	0.6	5110000	12264000	9.55991e+17	3066000
Belarus	Europe	2018	920000000	2.57	197887000000	0.7	5090000	13081300	1.00724e+18	3563000
Belgium	Europe	2007	19450001408	3.89	90396205056	0.9	4720000	18360800	4.2667e+17	4248000
Belgium	Europe	2010	8189999616	3.94	91540602880	0.8	4890000	19266600	4.47634e+17	3912000
Belgium	Europe	2012	310000000	3.98	93086605312	0.8	4900000	19502000	4.56124e+17	3920000
Belgium	Europe	2014	4380000256	4.04	95670001664	0.8	4980000	20119200	4.76437e+17	3984000
Belgium	Europe	2016	5680000000	4.11	98670002176	0.8	5010000	20591100	4.94337e+17	4008000
Belgium	Europe	2018	-1430000000	4.04	102403000000	0.8	5090000	20563600	5.21233e+17	4072000
Benin	Africa	2007	-410000000	2.45	16301759488	204.8	3370000	8256500	5.49369e+16	690176000
Benin	Africa	2010	-500000000	2.79	17866479616	216.9	3670000	10239300	6.557e+16	796022976
Benin	Africa	2012	-330000000	2.85	21680060416	234	3890000	11086500	8.43354e+16	910259968
Benin	Africa	2014	-320000000	2.56	27802650624	225	4130000	10572800	1.14825e+17	929249984
Benin	Africa	2016	-450000000	2.43	32472330240	214.4	4400000	10692000	1.42878e+17	943360000
Benin	Africa	2018	-1030000000	2.75	36612108288	212.9	4680000	12870000	1.71345e+17	996371968
Bhutan	Asia	2007	-28000000	2.16	4599040000	13.7	310000	669600	1425700000000000	4247000
Bhutan	Asia	2010	-447000000	2.38	5740259840	15.4	320000	761600	1836880000000000	4928000
Bhutan	Asia	2012	-444000000	2.52	6507330048	17.1	320000	806400	2082350000000000	5472000
Bhutan	Asia	2014	-446000000	2.29	6912180224	18.7	320000	732800	2211900000000000	5984000
Bhutan	Asia	2016	-561000000	2.32	7970379776	18.8	360000	835200	2869340000000000	6.768e+06
Bhutan	Asia	2018	-616000000	2.17	8593679360	19.1	370000	802900	3179660000000000	7067000
Bolivia	South America	2007	980000000	2.31	56464642048	2.4	4420000	10210200	2.49574e+17	10608000
Bolivia	South America	2010	1350000000	2.51	64504979456	2.7	4740000	11897400	3.05754e+17	12798000
Bolivia	South America	2012	2540000000	2.61	71337910272	3	4740000	12371400	3.38142e+17	14220000
Bolivia	South America	2014	440000000	2.48	80346226688	3	5120000	12697600	4.11373e+17	15360000
Bolivia	South America	2016	-2520000000	2.25	87841095680	2.8	5080000	11430000	4.46233e+17	14224000
Bolivia	South America	2018	-2069999872	2.36	95391956992	2.8	5630000	13286799	5.37057e+17	15764000
Bosnia and Herzegovina	Europe	2007	-4630000128	2.46	36121849856	0.7	1400000	3444000	5.05706e+16	980000
Bosnia and Herzegovina	Europe	2010	-3309999872	2.66	37263032320	0.7	1430000	3803800	5.32861e+16	1001000
Bosnia and Herzegovina	Europe	2012	-4040000000	2.99	37311389696	0.7	1400000	4186000	5.22359e+16	980000
Bosnia and Herzegovina	Europe	2014	-4190000128	2.75	38628790272	0.7	1390000	3822500	5.3694e+16	973000
Bosnia and Herzegovina	Europe	2016	-2800000000	2.6	41076408320	0.7	1350000	3.51e+06	5.54532e+16	945000
Bosnia and Herzegovina	Europe	2018	-3029999872	2.81	43964141568	0.7	1320000	3709200	5.80327e+16	924000
Botswana	Africa	2010	-970000000	2.32	26365538304	3.3	780000	1809600	2.05651e+16	2574000
Botswana	Africa	2012	-1750000000	2.84	29206179840	4	900000	2556000	2.62856e+16	3600000
Botswana	Africa	2014	490000000	2.49	33868460032	4.3	960000	2390400	3.25137e+16	4.128e+06
Botswana	Africa	2016	1300000000	3.05	34726260736	4.6	1000000	3050000	3.47263e+16	4600000
Brazil	South America	2007	19040000000	2.75	2536460000000	1.1	91960000	252890000	2.33252e+20	101156000
Brazil	South America	2010	-22990000128	3.2	2862740000000	1.4	95240000	304768000	2.72647e+20	133336000
Brazil	South America	2012	-33520001024	3.13	3033700000000	1.6	97600000	305488000	2.96089e+20	156160000
Brazil	South America	2014	-65370001408	2.94	3140610000000	1.8	99940000	293823616	3.13872e+20	179892000
Brazil	South America	2016	7169999872	3.09	2930010000000	2.1	102510000	316755904	3.00355e+20	215270992
Brazil	South America	2018	7190000128	2.99	3007880000000	2.2	105540000	315564608	3.17451e+20	232188000
Bulgaria	Europe	2007	-8369999872	2.87	114998000000	0.7	3510000	10073700	4.03644e+17	2457000
Bulgaria	Europe	2010	-1440000000	2.83	118491000000	0.7	3420000	9678600	4.0524e+17	2394000
Bulgaria	Europe	2012	-1720000000	3.21	121714000000	0.7	3340000	10721400	4.06526e+17	2338000
Bulgaria	Europe	2014	-550000000	3.16	124416000000	0.7	3360000	10617600	4.18036e+17	2352000
Bulgaria	Europe	2016	2660000000	2.81	134311000000	0.7	3260000	9160600	4.37852e+17	2282000
Bulgaria	Europe	2018	1690000000	3.03	143308000000	0.7	3330000	10089900	4.77215e+17	2331000
Burkina Faso	Africa	2007	-1001000064	2.24	21286381568	191.16	5540000	12409600	1.17927e+17	1059026432
Burkina Faso	Africa	2010	-820000000	2.23	25146570752	213.4	5900000	13157000	1.48365e+17	1259059968
Burkina Faso	Africa	2012	-1010000000	2.32	28542009344	238.98	6130000	14221600	1.74963e+17	1464947328
Burkina Faso	Africa	2014	-690000000	2.64	31501830144	231.32	6360000	16790400	2.00352e+17	1471195264
Burkina Faso	Africa	2016	-770000000	2.73	34687557632	215.2	6780000	18509400	2.35182e+17	1459056000
Burkina Faso	Africa	2018	-650000000	2.62	39319146496	207.93	7230000	18942600	2.84277e+17	1503333888
Burundi	Africa	2007	487000000	2.29	6144140288	303.3	3370000	7717300	2.07058e+16	1022120960
Burundi	Africa	2012	-566000000	1.61	7637149696	527.1	3970000	6391700	3.03195e+16	2092586880
Burundi	Africa	2014	-719000000	2.57	8350620160	547.1	4200000	10794000	3.50726e+16	2297819904
Burundi	Africa	2016	-546000000	2.51	8582750208	585.9	4500000	11295000	3.86224e+16	2636550144
Burundi	Africa	2018	-620000000	2.06	9088349184	621.1	4820000	9929200	4.38058e+16	2993701888
Cambodia	Asia	2007	-660000000	2.5	34547429376	1186.1	7220000	18050000	2.49432e+17	8563641856
Cambodia	Asia	2010	-610000000	2.37	39091011584	1354.3	8130000	19268100	3.1781e+17	11010459648
Cambodia	Asia	2012	-670000000	2.56	44915568640	1336.8	8330000	21324800	3.74147e+17	11135544320
Cambodia	Asia	2014	-730000000	2.74	51663949824	1386	8400000	23016000	4.33977e+17	11642399744
Cambodia	Asia	2016	-870000000	2.8	59105099776	1402.1	8910000	24948000	5.26626e+17	12492710912
Cambodia	Asia	2018	-410000000	2.58	68088328192	1437.8	9190000	23710200	6.25732e+17	13213382656
Cameroon	Africa	2007	-160000000	2.49	56855236608	223.3	8570000	21339300	4.87249e+17	1913681024
Cameroon	Africa	2010	-1250000000	2.55	62190510080	237.4	8700000	22185000	5.41057e+17	2065379968
Cameroon	Africa	2012	-1210000000	2.53	67700678656	242.2	9230000	23351900	6.24877e+17	2235505920
Cameroon	Africa	2014	-1810000000	2.3	75558223872	239.1	9800000	22540000	7.40471e+17	2343180032
Cameroon	Africa	2016	-1540000000	2.15	83539189760	237.4	10390000	22338500	8.67972e+17	2466585856
Cameroon	Africa	2018	-1700000000	2.6	90018283520	230.9	11020000	28651998	9.92001e+17	2544517888
Canada	North America	2007	31959998464	3.92	1535030000000	1.21	18280000	71657600	2.80603e+19	22118800
Canada	North America	2010	-30300000256	3.87	1551580000000	1.22	18920000	73220400	2.9356e+19	23082400
Canada	North America	2012	-34560000000	3.85	1628580000000	1.25	19250000	74112496	3.13502e+19	24062500
Canada	North America	2014	-16330000384	3.86	1714340000000	1.23	19560000	75501600	3.35325e+19	24058800
Canada	North America	2016	-36039999488	3.93	1742920000000	1.21	19890000	78167704	3.46667e+19	24066900
Canada	North America	2018	-33619998720	3.73	1839540000000	1.2	20350000	75905504	3.74346e+19	24420000
Chad	Africa	2007	370000000	1.98	16315580416	241.2	3950000	7821000	6.44465e+16	952739968
Chad	Africa	2010	-720000000	2.49	20739059712	242.7	4380000	10906200	9.08371e+16	1063025984
Chad	Africa	2012	-450000000	2.03	24703698944	285.4	4700000	9541000	1.16107e+17	1341379968
Chad	Africa	2014	-1160000000	2.53	23873118208	300.4	5040000	12751200	1.20321e+17	1514016000
Chad	Africa	2016	-1080000000	2.16	24297050112	246.9	5410000	11685600	1.31447e+17	1335729024
Chad	Africa	2018	-200000000	2.42	24265009152	249.8	5790000	14011800	1.40494e+17	1446342016
Chile	South America	2007	23829999616	3.25	314241000000	323.9	7410000	24082500	2.32852e+18	2400099072
Chile	South America	2010	14049999872	3.09	338958000000	359.8	8.03e+06	24812698	2.72184e+18	2889193728
Chile	South America	2012	-90000000	3.17	378800000000	347.2	8420000	26691400	3.1895e+18	2923424000
Chile	South America	2014	2480000000	3.26	401086000000	367.2	8710000	28394600	3.49346e+18	3198312192
Chile	South America	2016	1520000000	3.25	417347000000	410	9000000	29250000	3.75612e+18	3689999872
Chile	South America	2018	-540000000	3.32	438986000000	412.4	9390000	31174800	4.12208e+18	3872435968
China	Asia	2007	309980000000	3.32	10976000000000	3	771360000	2560915200	8.46647e+21	2314080000
China	Asia	2010	220000000000	3.49	13946400000000	3.3	775369984	2706041344	1.08136e+22	2558721024
China	Asia	2012	240000000000	3.52	15415000000000	3.6	781070016	2749366528	1.20402e+22	2811852032
China	Asia	2014	220000000000	3.53	17710500000000	3.8	785160000	2771614720	1.39056e+22	2983608064
China	Asia	2016	260000000000	3.66	19131100000000	4	787000000	2880420096	1.50562e+22	3148000000
China	Asia	2018	110000000000	3.61	19840000000000	4.2	785990016	2837423872	1.5594e+22	3301157888
Colombia	South America	2007	-8729999360	2.5	462479000000	1001.6	19930000	49825000	9.21721e+18	19961886720
Colombia	South America	2010	-4530000384	2.77	504822000000	1121	22440000	62158800	1.13282e+19	25155239936
Colombia	South America	2012	-4499999744	2.87	561021000000	1203.6	23780000	68248600	1.33411e+19	28621606912
Colombia	South America	2014	-16069999616	2.64	616360000000	1220.6	24480000	64627204	1.50885e+19	29880287232
Colombia	South America	2016	-19160000512	2.61	647825000000	1285.2	25430000	66372296	1.64742e+19	32682635264
Colombia	South America	2018	-15920000000	2.94	673148000000	1326.9	26240000	77145600	1.76634e+19	34817855488
Comoros	Africa	2007	-122000000	2.48	1559969920	212.2	160000	396800	249595000000000	33952000
Comoros	Africa	2010	-191000000	2.45	1809939968	216.9	180000	441000	325789000000000	39042004
Comoros	Africa	2012	-233000000	2.14	2037459968	214	190000	406600	387117000000000	40660000
Comoros	Africa	2014	-228000000	2.4	2305810176	206.3	200000	480000	461162000000000	41260000
Comoros	Africa	2016	-160000000	2.58	2417129984	197.6	220000	567600	531769000000000	43472000
Comoros	Africa	2018	-195000000	2.56	2650590208	187.8	230000	588800	609636000000000	43194000
Costa Rica	North America	2007	-1420000000	2.55	63524020224	261.1	2050000	5227500	1.30224e+17	535255008
Costa Rica	North America	2010	-700000000	2.91	69092368384	336.4	2110000	6140100	1.45785e+17	709803968
Costa Rica	North America	2012	-1770000000	2.75	75525300224	353.8	2290000	6297500	1.72953e+17	810201984
Costa Rica	North America	2014	-1290000000	2.7	79954206720	363.4	2340000	6318000	1.87093e+17	850355968
Costa Rica	North America	2016	160000000	2.65	86376071168	352.9	2270000	6015500	1.96074e+17	801083008
Costa Rica	North America	2018	160000000	2.79	92096978944	351.6	2450000	6835500	2.25638e+17	861420032
Côte d'Ivoire	Africa	2007	1020000000	2.36	47417442304	211.3	6540000	15434399	3.1011e+17	1381902080
Côte d'Ivoire	Africa	2010	1820000000	2.53	54061101056	238	6840000	17305200	3.69778e+17	1627920000
Côte d'Ivoire	Africa	2012	1120000000	2.73	63520710656	241.7	7080000	19328400	4.49727e+17	1711235968
Côte d'Ivoire	Africa	2014	1740000000	2.76	84110155776	246.5	7340000	20258400	6.17369e+17	1809309952
Côte d'Ivoire	Africa	2016	810000000	2.6	103561000000	252.4	7620000	19812000	7.89133e+17	1923287936
Côte d'Ivoire	Africa	2018	-460000000	3.08	118844000000	249.3	7820000	24085600	9.29362e+17	1949526016
Croatia	Europe	2007	-5059999744	2.71	107857000000	3.9	1940000	5257400	2.09242e+17	7566000
Croatia	Europe	2010	-1000000000	2.77	100156000000	3.9	1910000	5290700	1.91298e+17	7449000
Croatia	Europe	2012	-910000000	3.16	97611358208	3.7	1860000	5877600	1.81557e+17	6882000
Croatia	Europe	2014	-230000000	3.05	96975118336	3.5	1890000	5764500	1.83283e+17	6615000
Croatia	Europe	2016	580000000	3.16	102799000000	3.4	1830000	5782800	1.88122e+17	6222000
Croatia	Europe	2018	-519999968	3.1	108883000000	3.3	1790000	5549000	1.94901e+17	5907000
Cyprus	Europe	2007	-1140000000	2.92	25169479680	0.7	550000	1606000	1.38432e+16	385000
Cyprus	Europe	2010	-2150000128	3.13	26076731392	0.7	590000	1.8467e+06	1.53853e+16	413000
Cyprus	Europe	2012	-470000000	3.24	25278969856	0.7	590000	1911600	1.49146e+16	413000
Cyprus	Europe	2014	220000000	3	23182090240	0.7	600000	1800000	1.39093e+16	420000
Cyprus	Europe	2016	350000000	3	25581258752	0.6	600000	1800000	1.53488e+16	360000
Cyprus	Europe	2018	390000000	3.15	27779981312	0.6	630000	1984500	1.75014e+16	378000
Czech Republic	Europe	2007	4600000000	3.13	321697000000	14.3	5190000	16244701	1.66961e+18	74217000
Czech Republic	Europe	2010	6389999616	3.51	322623000000	13.7	5240000	18392400	1.69054e+18	71788000
Czech Republic	Europe	2012	9950000128	3.14	325725000000	13.3	5270000	16547801	1.71657e+18	70091000
Czech Republic	Europe	2014	13260000256	3.49	332940000000	12.7	5320000	18566800	1.77124e+18	67564000
Czech Republic	Europe	2016	14979999744	3.67	359783000000	12.6	5390000	19781300	1.93923e+18	67914000
Czech Republic	Europe	2018	14789999616	3.68	390417000000	12.4	5450000	20056000	2.12777e+18	67580000
Denmark	Europe	2007	9260000256	3.86	271429000000	8.2	2930000	11309800	7.95288e+17	24026000
Denmark	Europe	2010	22360000512	3.85	261595000000	7.6	2890000	11126500	7.56008e+17	21964000
Denmark	Europe	2012	19690000384	4.02	265692000000	7.6	2870000	11537400	7.62535e+17	21812000
Denmark	Europe	2014	24579999744	3.78	272514000000	7.3	2860000	10810800	7.79391e+17	20878000
Denmark	Europe	2016	20930000896	3.82	287951000000	7.1	2930000	11192600	8.43697e+17	20803000
Denmark	Europe	2018	20979998720	3.99	302518000000	6.8	2980000	11890200	9.01504e+17	20264000
Djibouti	Africa	2014	390000000	2.15	3377459968	102.1	380000	817000	1283430000000000	38798000
Djibouti	Africa	2016	-230000000	2.32	3879399936	106.1	390000	904800	1512970000000000	41379000
Djibouti	Africa	2018	300000000	2.63	4432779776	104.5	410000	1078300	1817440000000000	42845000
Dominican Republic	North America	2007	-3700000000	2.38	108610000000	15.5	3710000	8829800	4.02944e+17	57505000
Dominican Republic	North America	2010	-5739999744	2.82	122594000000	17.9	3910000	11026200	4.79341e+17	69989000
Dominican Republic	North America	2012	-5590000128	2.7	129871000000	20.2	4220000	11394000	5.48054e+17	85244000
Dominican Republic	North America	2014	-3490000128	2.86	145805000000	21.4	4400000	12584000	6.41542e+17	94160000
Dominican Republic	North America	2016	-2849999872	2.63	166287000000	20.8	4760000	12518801	7.91526e+17	99008000
Dominican Republic	North America	2018	-4239999744	2.66	186200000000	22	5030000	13379800	9.36586e+17	110660000
Ecuador	South America	2007	650000000	2.6	137725000000	0.4	6580000	17108000	9.0623e+17	2632000
Ecuador	South America	2010	-3140000000	2.77	152503000000	0.5	6740000	18669800	1.02787e+18	3370000
Ecuador	South America	2012	-1250000000	2.76	173784000000	0.6	7010000	19347600	1.21822e+18	4206000
Ecuador	South America	2014	-1630000000	2.71	189290000000	0.5	7210000	19539100	1.36478e+18	3605000
Ecuador	South America	2016	490000000	2.78	187153000000	0.5	8040000	22351200	1.50471e+18	4020000
Ecuador	South America	2018	-1240000000	2.88	194056000000	0.5	8.36e+06	24076800	1.62231e+18	4.18e+06
Egypt	Africa	2007	-5969999872	2.37	791201000000	1.2	25210000	59747696	1.99462e+19	30252002
Egypt	Africa	2010	-11470000128	2.61	933125000000	1.5	27410000	71540096	2.5577e+19	41115000
Egypt	Africa	2012	-22100000768	2.98	970731000000	1.7	28580000	85168400	2.77435e+19	48586000
Egypt	Africa	2014	-25770000384	2.97	1020870000000	2.2	29970000	89010904	3.05954e+19	65934000
Egypt	Africa	2016	-31770001408	3.18	1111810000000	2.6	29890000	95050200	3.32321e+19	77714000
Egypt	Africa	2018	-26100000768	2.82	1219860000000	3.9	29280000	82569600	3.57174e+19	114192000
El Salvador	North America	2007	-4510000128	2.66	44165238784	0.5	2510000	6676600	1.10855e+17	1255000
El Salvador	North America	2010	-3630000128	2.67	43917860864	0.5	2530000	6755100	1.11112e+17	1265000
El Salvador	North America	2012	-4389999616	2.6	45735841792	0.5	2630000	6.838e+06	1.20285e+17	1315000
El Salvador	North America	2014	-4289999872	2.96	47244369920	0.5	2670000	7903200	1.26142e+17	1335000
El Salvador	North America	2016	-3849999872	2.71	49607041024	0.5	2730000	7398300	1.35427e+17	1365000
El Salvador	North America	2018	-5120000000	2.58	51955769344	0.5	2760000	7120800	1.43398e+17	1380000
Equatorial Guinea	Africa	2014	-4000000000	2.35	41134858240	284.18	430000	1.0105e+06	1.7688e+16	122197400
Equatorial Guinea	Africa	2016	1150000000	1.88	34091231232	267.94	470000	883600	1.60229e+16	125931800
Equatorial Guinea	Africa	2018	1740000000	2.32	30114971648	270.17	510000	1183200	1.53586e+16	137786704
Estonia	Europe	2007	-1980000000	2.95	38203310080	0.6	690000	2035500	2.63603e+16	414000
Estonia	Europe	2010	1250000000	3.16	31860258816	0.5	680000	2148800	2.1665e+16	340000
Estonia	Europe	2012	-10000000	2.86	35301609472	0.5	680000	1.9448e+06	2.40051e+16	340000
Estonia	Europe	2014	930000000	3.35	36845600768	0.5	680000	2278000	2.5055e+16	340000
Estonia	Europe	2016	870000000	3.36	38721601536	0.5	700000	2352000	2.71051e+16	350000
Estonia	Europe	2018	790000000	3.31	42630209536	0.5	710000	2350100	3.02674e+16	355000
Ethiopia	Africa	2012	-7739999744	2.24	135958000000	6.6	42100000	94304000	5.72385e+18	277860000
Ethiopia	Africa	2014	-9710000128	2.59	165777000000	7.1	45170000	116990296	7.48814e+18	320707008
Ethiopia	Africa	2016	-14320000000	2.38	196832000000	8.1	48240000	114811208	9.4952e+18	390744032
Fiji	Oceania	2010	-200000000	2.24	9001939968	0.9	380000	851200	3420740000000000	342000
Fiji	Oceania	2012	-120000000	2.42	9935469568	0.9	380000	919600	3775480000000000	342000
Fiji	Oceania	2014	-300000000	2.55	10395459584	0.9	360000	918000	3742370000000000	324000
Fiji	Oceania	2016	-190000000	2.32	11095230464	0.9	360000	835200	3994280000000000	324000
Fiji	Oceania	2018	-430000000	2.35	11995289600	0.9	360000	846000	4318300000000000	324000
Finland	Europe	2007	12279999488	3.82	237004000000	0.9	2690000	10275800	6.37542e+17	2421000
Finland	Europe	2010	3400000000	3.89	226571000000	0.9	2680000	10425200	6.07211e+17	2412000
Finland	Europe	2012	-4020000000	4.05	229096000000	0.9	2700000	10935001	6.1856e+17	2430000
Finland	Europe	2014	-3160000000	3.62	226202000000	0.9	2690000	9737800	6.08484e+17	2421000
Finland	Europe	2016	-3069999872	3.92	233826000000	0.9	2690000	10544800	6.28992e+17	2421000
Finland	Europe	2018	-2960000000	3.97	245137000000	0.9	2740000	10877800	6.71676e+17	2466000
France	Europe	2007	-18979999744	3.76	2665240000000	0.89	29190000	109754400	7.77983e+19	25979100
France	Europe	2010	-34119999488	3.84	2635920000000	0.85	29740000	114201600	7.83923e+19	25279000
France	Europe	2012	-34780000256	3.85	2702160000000	0.84	29980000	115423000	8.10106e+19	25183200
France	Europe	2014	-32669999104	3.85	2743720000000	0.81	30070000	115769496	8.25035e+19	24356700
France	Europe	2016	-14960000000	3.9	2804640000000	0.78	30220000	117858000	8.47563e+19	23571600
France	Europe	2018	-29020000256	3.84	2920340000000	0.73	30380000	116659200	8.872e+19	22177400
Gabon	Africa	2007	3980000000	2.1	22313529344	266.6	440000	924000	9817950000000000	117304000
Gabon	Africa	2010	3760000000	2.41	23042711552	295.1	500000	1205000	1.15214e+16	147550000
Gabon	Africa	2012	5080000000	2.34	25973018624	326.3	550000	1287000	1.42852e+16	179464992
Gabon	Africa	2014	2820000000	2.2	28621428736	310.4	610000	1342000	1.74591e+16	189344000
Gabon	Africa	2016	2520000000	2.19	30353479680	289.7	660000	1445400	2.00333e+16	191202016
Gabon	Africa	2018	4889999872	2.16	30880600064	292.6	700000	1512000	2.16164e+16	204820000
Gambia, The	Africa	2010	-180000000	2.49	4450140160	9.9	580000	1444200	2581080000000000	5742000
Gambia, The	Africa	2012	-114000000	2.46	4302620160	10.8	620000	1525200	2667620000000000	6696000
Gambia, The	Africa	2014	-180000000	2.25	4363930112	12.5	660000	1485000	2880190000000000	8250000
Gambia, The	Africa	2018	-329000000	2.4	5225120256	16	750000	1.8e+06	3918840000000000	12000000
Georgia	Europe	2010	-2079999872	2.61	41901600768	0.8	2060000	5376600	8.63173e+16	1648000
Georgia	Europe	2012	-3120000000	2.77	47872466944	0.7	2.08e+06	5.7616e+06	9.95747e+16	1.456e+06
Georgia	Europe	2014	-2980000000	2.51	51806482432	0.7	2.07e+06	5.1957e+06	1.07239e+17	1.449e+06
Georgia	Europe	2016	-2300000000	2.35	54925443072	0.7	2060000	4841000	1.13146e+17	1442000
Georgia	Europe	2018	-1870000000	2.44	60374396928	0.8	1920000	4684800	1.15919e+17	1536000
Germany	Europe	2007	230000000000	4.1	3743480000000	0.8	41880000	171708000	1.56777e+20	33504000
Germany	Europe	2010	180000000000	4.11	3713200000000	0.8	42010000	172661104	1.55992e+20	33608000
Germany	Europe	2012	210000000000	4.03	3875100000000	0.8	41730000	168171904	1.61708e+20	33384000
Germany	Europe	2014	260000000000	4.12	3978050000000	0.8	42320000	174358400	1.68351e+20	33856000
Germany	Europe	2016	260000000000	4.23	4127440000000	0.8	43060000	182143808	1.77727e+20	34448000
Germany	Europe	2018	250000000000	4.2	4288530000000	0.7	43560000	182951984	1.86808e+20	30492000
Ghana	Africa	2007	-4050000128	2.16	76170690560	0.4	9760000	21081600	7.43426e+17	3904000
Ghana	Africa	2010	-5289999872	2.47	94053720064	0.6	10550000	26058500	9.92267e+17	6.33e+06
Ghana	Africa	2012	-5129999872	2.51	117234000000	0.8	11020000	27660200	1.29192e+18	8816000
Ghana	Africa	2014	-4040000000	2.63	129452000000	1	11480000	30192402	1.4861e+18	11480000
Ghana	Africa	2016	-3080000000	2.66	136832000000	1.5	12010000	31946602	1.64335e+18	18015000
Ghana	Africa	2018	-750000000	2.57	157243000000	1.9	12610000	32407700	1.98283e+18	23959000
Greece	Europe	2007	-39759998976	3.36	378144000000	0.7	5030000	16900800	1.90206e+18	3521000
Greece	Europe	2010	-25809999872	2.96	340908000000	0.7	5040000	14918400	1.71818e+18	3528000
Greece	Europe	2012	-10929999872	2.83	284615000000	0.7	4940000	13980200	1.406e+18	3458000
Greece	Europe	2014	-5699999744	3.2	278744000000	0.6	4840000	15488000	1.34912e+18	2904000
Greece	Europe	2016	-1390000000	3.24	276336000000	0.6	4820000	15616800	1.33194e+18	2892000
Greece	Europe	2018	-570000000	3.2	284135000000	0.6	4800000	15360000	1.36385e+18	2880000
Guatemala	North America	2007	-5720000000	2.53	92960505856	3	4920000	12447600	4.57366e+17	14760000
Guatemala	North America	2010	-4340000256	2.63	99285229568	3.5	5310000	13965301	5.27205e+17	18585000
Guatemala	North America	2012	-5670000128	2.8	106489000000	3.6	6050000	16940000	6.44258e+17	21780000
Guatemala	North America	2014	-6710000128	2.8	115334000000	3.8	5970000	16716000	6.88542e+17	22686000
Guatemala	North America	2016	-5849999872	2.48	123268000000	3.9	6310000	15648800	7.77821e+17	24609000
Guatemala	North America	2018	-7840000000	2.41	131078000000	3.9	6690000	16122901	8.7691e+17	26091000
Guinea	Africa	2007	-1510000000	2.71	17697241088	1754.9	3220000	8726200	5.69851e+16	5650778112
Guinea	Africa	2010	-880000000	2.6	19098859520	2328.3	3460000	8996000	6.60821e+16	8055918080
Guinea	Africa	2012	-1560000000	2.48	21364199424	2789.9	3620000	8977600	7.73384e+16	10099437568
Guinea	Africa	2014	-2060000000	2.46	23028060160	3059.9	3810000	9372600	8.77369e+16	11658218496
Guinea	Africa	2016	-4570000384	2.36	26495369216	3159.3	4.03e+06	9510800	1.06776e+17	12731979776
Guinea	Africa	2018	-1680000000	2.2	31036340224	3096.6	4290000	9438000	1.33146e+17	13284414464
Guinea-Bissau	Africa	2007	-96000000	2.28	2361320192	227.54	570000	1299600	1345950000000000	129697800
Guinea-Bissau	Africa	2010	-173000000	2.1	2635219968	259.49	620000	1302000	1633840000000000	160883792
Guinea-Bissau	Africa	2012	-101000000	2.6	2799490048	295.03	660000	1.716e+06	1847660000000000	194719792
Guinea-Bissau	Africa	2014	-118000000	2.43	2918520064	284.18	700000	1701000	2042960000000000	198926000
Guinea-Bissau	Africa	2016	-57000000	2.37	3291549952	267.94	740000	1.7538e+06	2435750000000000	198275600
Guinea-Bissau	Africa	2018	-104000000	2.39	3603449856	270.16	780000	1.8642e+06	2810690000000000	210724800
Honduras	North America	2007	-3470000128	2.5	36890738688	8.1	2900000	7250000	1.06983e+17	23490002
Honduras	North America	2010	-2840000000	2.78	38916599808	9.5	3340000	9285200	1.29981e+17	31730000
Honduras	North America	2012	-3589999872	2.53	42077700096	10.4	3380000	8551400	1.42223e+17	35152000
Honduras	North America	2014	-3520000000	2.61	44575010816	10.4	3910000	10205100	1.74288e+17	40664000
Honduras	North America	2016	-3120000000	2.46	48088698880	10.4	4.11e+06	10110601	1.97645e+17	42744000
Honduras	North America	2018	-4579999744	2.6	52281380864	10.3	4500000	11700000	2.35266e+17	46350000
Hong Kong, China	Asia	2007	22580000768	4	279351000000	5.3	3650000	14600000	1.01963e+18	19345000
Hong Kong, China	Asia	2010	13430000640	3.88	297112000000	5.1	3660000	14200800	1.08743e+18	18666000
Hong Kong, China	Asia	2012	2960000000	4.12	316712000000	5.5	3810000	15697200	1.20667e+18	20955000
Hong Kong, China	Asia	2014	600000000	3.83	335556000000	5.7	3900000	14937000	1.30867e+18	22230000
Hong Kong, China	Asia	2016	7320000000	4.07	351022000000	5.9	3950000	16076501	1.38654e+18	23305000
Hong Kong, China	Asia	2018	-780000000	3.92	374703000000	6.1	3960000	15523200	1.48382e+18	24156000
Hungary	Europe	2007	750000000	3.15	232426000000	134.2	4290000	13513500	9.97106e+17	575718016
Hungary	Europe	2010	6940000256	2.99	221608000000	126.3	4300000	12857000	9.52916e+17	543089984
Hungary	Europe	2012	-1320000000	3.17	222782000000	125.6	4370000	13852900	9.73558e+17	548872000
Hungary	Europe	2014	8920000512	3.46	236524000000	129.4	4530000	15673800	1.07146e+18	586181952
Hungary	Europe	2016	11150000128	3.43	250813000000	132	4690000	16086700	1.17631e+18	619080000
Hungary	Europe	2018	7059999744	3.42	275783000000	138.2	4730000	16176600	1.30445e+18	653686016
Iceland	Europe	2010	1350000000	3.2	13006740480	132.8	190000	608000	2471280000000000	25232000
Iceland	Europe	2012	850000000	3.39	13423269888	137	190000	644100	2550420000000000	26030000
Iceland	Europe	2014	1070000064	3.39	14269280256	138.5	200000	678000	2853860000000000	27700000
Iceland	Europe	2016	1290000000	3.35	15937460224	140	210000	703500	3346870000000000	29399998
Iceland	Europe	2018	780000000	3.23	17297539072	136.9	210000	678300	3632480000000000	28748996
India	Asia	2007	-49720000512	3.07	4327360000000	11.7	454680000	1395867520	1.96756e+21	5319755776
India	Asia	2010	-74620002304	3.12	5220520000000	14.6	462950016	1444403968	2.41684e+21	6759070208
India	Asia	2012	-122910000000	3.08	5793930000000	16.2	464760000	1431460736	2.69278e+21	7529112576
India	Asia	2014	-60890001408	3.08	6620690000000	18.4	473309984	1457794688	3.13364e+21	8708903936
India	Asia	2016	-40529997824	3.42	7740430000000	19.9	481180000	1645635584	3.72454e+21	9575481344
India	Asia	2018	-100370000000	3.18	8792710000000	21.1	487620000	1550631680	4.2875e+21	10288782336
Indonesia	Asia	2007	17469999104	3.01	1655130000000	2351.8	108980000	328029792	1.80376e+20	256299000000
Indonesia	Asia	2010	14320000000	2.76	1950140000000	3337	115650000	319193984	2.25534e+20	385924000000
Indonesia	Asia	2012	-3620000000	2.94	2195340000000	3569.9	120700000	354858016	2.64978e+20	430887000000
Indonesia	Asia	2014	-6670000128	3.08	2433330000000	4030.8	123120000	379209600	2.99592e+20	496272000000
Indonesia	Asia	2016	7050000384	2.98	2680430000000	4518.1	125960000	375360800	3.37627e+20	569100000000
Indonesia	Asia	2018	-11020000256	3.15	2961920000000	4759.1	132580000	417627008	3.92692e+20	630961000000
Iran	Asia	2007	27290001408	2.51	918105000000	2818.6	24160000	60641600	2.21814e+19	68097380352
Iran	Asia	2010	24480000000	2.57	983582000000	3926.1	24040000	61782800	2.36453e+19	94383448064
Iran	Asia	2012	5300000256	2.49	934444000000	6093.6	24270000	60432300	2.2679e+19	147892000000
Iran	Asia	2016	6670000128	2.6	1091640000000	11796.8	26560000	69056000	2.8994e+19	313323000000
Iran	Asia	2018	6389999616	2.85	1071260000000	16945.5	27770000	79144496	2.97489e+19	470577000000
Iraq	Asia	2010	7389999616	2.11	285553000000	429	7280000	15360799	2.07882e+18	3123120128
Iraq	Asia	2012	33459998720	2.16	349901000000	525.7	7960000	17193600	2.78521e+18	4184572160
Iraq	Asia	2014	10300000256	2.3	337335000000	557.3	9080000	20884000	3.063e+18	5060283904
Iraq	Asia	2016	-13669999616	2.15	449638000000	570.5	9810000	21091500	4.41095e+18	5596604928
Iraq	Asia	2018	17999998976	2.18	436390000000	631.5	10160000	22148800	4.43373e+18	6416039936
Ireland	Europe	2007	22329999360	3.91	289545000000	1	2330000	9110300	6.7464e+17	2330000
Ireland	Europe	2010	36919996416	3.89	267310000000	0.8	2270000	8830300	6.06794e+17	1816000
Ireland	Europe	2012	39339999232	3.52	269260000000	0.8	2250000	7920000	6.05836e+17	1800000
Ireland	Europe	2014	46679998464	3.87	296115000000	0.8	2270000	8784900	6.7218e+17	1816000
Ireland	Europe	2016	46849998848	3.79	378056000000	0.8	2320000	8792800	8.7709e+17	1856000
Ireland	Europe	2018	126820000000	3.51	447706000000	0.8	2390000	8388900	1.07002e+18	1912000
Israel	Asia	2007	-1640000000	3.21	227682000000	3.7	3260000	10464600	7.42244e+17	12062000
Israel	Asia	2010	4449999872	3.41	250940000000	4	3500000	11935000	8.7829e+17	14000000
Israel	Asia	2014	5350000128	3.26	291536000000	3.9	3810000	12420600	1.11075e+18	14859000
Israel	Asia	2016	5460000256	3.66	310154000000	3.8	3960000	14493600	1.22821e+18	15048000
Israel	Asia	2018	2390000128	3.31	332295000000	3.7	4100000	13571000	1.36241e+18	15170000
Italy	Europe	2007	-7500000256	3.58	2565060000000	0.8	24380000	87280400	6.25361e+19	19504000
Italy	Europe	2010	-39659999232	3.64	2447450000000	0.8	24460000	89034400	5.98647e+19	19568000
Italy	Europe	2012	23040000000	3.67	2391290000000	0.7	25030000	91860104	5.9854e+19	17521000
Italy	Europe	2014	61519998976	3.69	2347160000000	0.7	25570000	94353304	6.00169e+19	17899000
Italy	Europe	2016	61680001024	3.76	2396020000000	0.7	25810000	97045600	6.18414e+19	18067000
Italy	Europe	2018	49999998976	3.74	2458980000000	0.7	26030000	97352200	6.40073e+19	18221000
Jamaica	North America	2007	-2780000000	2.25	24241211392	38.8	1260000	2835000	3.05439e+16	48888000
Jamaica	North America	2010	-2420000000	2.53	22664499200	51.9	1300000	3289000	2.94638e+16	67470000
Jamaica	North America	2012	-3210000128	2.42	22915188736	56.5	1320000	3194400	3.0248e+16	74580000
Jamaica	North America	2014	-3089999872	2.84	23192721408	62.8	1380000	3919200	3.2006e+16	86664000
Jamaica	North America	2016	-1800000000	2.4	23728330752	65.9	1450000	3.48e+06	3.44061e+16	95555000
Jamaica	North America	2018	-2060000000	2.52	24417849344	69.2	1470000	3704400	3.58942e+16	101723992
Japan	Asia	2007	85460000768	4.02	4799670000000	120.4	67140000	269902784	3.2225e+20	8083656192
Japan	Asia	2010	83250003968	3.97	4678270000000	111.7	66670000	264679904	3.119e+20	7447038976
Japan	Asia	2012	-95940001792	3.93	4742730000000	104.3	65640000	257965200	3.11313e+20	6846252032
Japan	Asia	2014	-119570000000	3.91	4855730000000	103.1	66180000	258763808	3.21352e+20	6823157760
Japan	Asia	2016	48779997184	3.97	4940760000000	105.5	66850000	265394496	3.3029e+20	7052675072
Japan	Asia	2018	11560000512	4.03	5064210000000	104.6	68360000	275490816	3.46189e+20	7150455808
Jordan	Asia	2007	-6310000128	2.89	75402387456	0.2	1630000	4710700	1.22906e+17	326000
Jordan	Asia	2010	-5489999872	2.74	86873890816	0.3	1900000	5206000	1.6506e+17	570000
Jordan	Asia	2012	-8670000128	2.56	91419828224	0.3	2050000	5248000	1.87411e+17	615000
Jordan	Asia	2014	-9470000128	2.87	96982343680	0.3	2220000	6.3714e+06	2.15301e+17	666000
Jordan	Asia	2016	-8289999872	2.96	101385000000	0.3	2430000	7192800	2.46366e+17	729000
Jordan	Asia	2018	-7830000128	2.69	105501000000	0.3	2580000	6940200	2.72194e+17	774000
Kazakhstan	Asia	2007	6769999872	2.12	317339000000	47.7	8.23e+06	17447598	2.6117e+18	392570976
Kazakhstan	Asia	2010	21240000512	2.83	355962000000	69.5	8720000	24677600	3.10399e+18	606040000
Kazakhstan	Asia	2012	30150000640	2.69	400654000000	83.8	8890000	23914100	3.56181e+18	744982016
Kazakhstan	Asia	2014	30360000512	2.7	442530000000	92.8	9060000	24462000	4.00932e+18	840768000
Kazakhstan	Asia	2016	4630000128	2.75	452767000000	110.8	9070000	24942500	4.10659e+18	1004956032
Kazakhstan	Asia	2018	21030000640	2.81	490655000000	129.3	9030000	25374300	4.43061e+18	1167579008
Kenya	Africa	2007	-3220000000	2.52	124639000000	25.8	14680000	36993600	1.8297e+18	378744000
Kenya	Africa	2010	-5169999872	2.59	139901000000	32.6	16790000	43486100	2.34893e+18	547353984
Kenya	Africa	2012	-6710000128	2.43	155213000000	38	18330000	44541900	2.84505e+18	696540032
Kenya	Africa	2014	-9040000000	2.81	173148000000	38.3	19990000	56171900	3.46122e+18	765616960
Kenya	Africa	2016	-6260000256	3.33	193818000000	39.4	21750000	72427496	4.21555e+18	856950016
Kenya	Africa	2018	-8609999872	2.81	215968000000	40.2	23060000	64798600	4.98021e+18	927012032
Korea, Rep	Asia	2010	32130000896	3.64	1691880000000	840.9	25270000	91982800	4.27539e+19	21249544192
Korea, Rep	Asia	2012	34889998336	3.7	1796390000000	854.9	26090000	96533000	4.68677e+19	22304342016
Korea, Rep	Asia	2014	74930003968	3.67	1912580000000	871.9	27170000	99713904	5.19649e+19	23689523200
Korea, Rep	Asia	2016	99929997312	3.72	2024260000000	859	27820000	103490400	5.63148e+19	23897380864
Korea, Rep	Asia	2018	76540002304	3.61	2148930000000	870.8	28300000	102163000	6.08147e+19	24643639296
Kuwait	Asia	2007	40240001024	2.99	209395000000	0.1	1260000	3767400	2.63837e+17	126000
Kuwait	Asia	2010	41920000000	3.28	194676000000	0.1	1590000	5215200	3.09535e+17	159000
Kuwait	Asia	2012	84350001152	2.83	227562000000	0.2	1830000	5178900	4.16439e+17	366000
Kuwait	Asia	2014	60130000896	3.01	231329000000	0.2	2.08e+06	6.2608e+06	4.81164e+17	416000
Kuwait	Asia	2016	-980000000	3.15	239511000000	0.2	2270000	7150500	5.43691e+17	454000
Kuwait	Asia	2018	18209998848	2.86	231069000000	0.2	2390000	6.8354e+06	5.52255e+17	478000
Latvia	Europe	2007	-5920000000	3.02	52980170752	0.6	1140000	3442800	6.03974e+16	684000
Latvia	Europe	2010	-500000000	3.25	41978699776	0.5	1060000	3445000	4.44974e+16	530000
Latvia	Europe	2012	-1510000000	2.78	46594498560	0.5	1.04e+06	2.8912e+06	4.84583e+16	520000
Latvia	Europe	2014	-920000000	3.4	48182730752	0.5	1010000	3434000	4.86646e+16	505000
Latvia	Europe	2016	90000000	3.33	51302498304	0.5	1010000	3363300	5.18155e+16	505000
Latvia	Europe	2018	-270000000	2.81	55101890560	0.5	1000000	2810000	5.51019e+16	500000
Lebanon	Africa	2007	-5880000000	2.37	74146226176	681.3	1620000	3.8394e+06	1.20117e+17	1103705984
Lebanon	Africa	2010	-9630000128	3.34	96254935040	782	1710000	5711400	1.64596e+17	1337219968
Lebanon	Africa	2012	-13609999360	2.58	99556401152	808.9	1910000	4927800	1.90153e+17	1544999040
Lebanon	Africa	2014	-15529999360	2.73	105894000000	771.1	2130000	5814900	2.25555e+17	1642443008
Lebanon	Africa	2016	-12419999744	2.72	107742000000	742.7	2300000	6256000	2.47806e+17	1708210048
Lebanon	Africa	2018	-14680000512	2.72	106565000000	756.4	2380000	6473600	2.53624e+17	1800232064
Lesotho	Africa	2007	-985000000	2.3	4101279744	3.2	880000	2024000	3609130000000000	2816000
Lesotho	Africa	2012	-1650000000	2.24	5559410176	4.4	900000	2016000	5003470000000000	3960000
Lesotho	Africa	2014	-1218999936	2.37	5959209984	4.6	920000	2180400	5482470000000000	4232000
Lesotho	Africa	2016	-943000000	2.03	6425880064	5	940000	1908200	6040330000000000	4700000
Lesotho	Africa	2018	-1120000000	2.28	6312240128	5.7	960000	2188800	6059750000000000	5472000
Liberia	Africa	2007	-2220000000	2.31	3505129984	0.4	1490000	3441900	5222640000000000	596000
Liberia	Africa	2010	-1468000000	2.38	4382770176	0.5	1670000	3.9746e+06	7319230000000000	835000
Liberia	Africa	2012	-1534999936	2.45	5278020096	0.6	1780000	4361000	9394880000000000	1068000
Liberia	Africa	2014	-2516999936	2.62	5807889920	0.5	1890000	4951800	1.09769e+16	945000
Liberia	Africa	2016	-2588000000	2.2	6316279808	0.5	2050000	4510000	1.29484e+16	1025000
Liberia	Africa	2018	-2231000064	2.23	6553339904	0.4	2170000	4839100	1.42207e+16	868000
Lithuania	Europe	2007	-5200000000	2.78	74179395584	0.5	1510000	4197800	1.12011e+17	755000
Lithuania	Europe	2010	-740000000	3.13	65894203392	0.5	1500000	4695000	9.88413e+16	750000
Lithuania	Europe	2012	259999984	2.95	72559386624	0.5	1480000	4366000	1.07388e+17	740000
Lithuania	Europe	2014	890000000	3.18	77792845824	0.4	1480000	4706400	1.15133e+17	592000
Lithuania	Europe	2016	310000000	3.63	81366966272	0.4	1480000	5372400	1.20423e+17	592000
Lithuania	Europe	2018	990000000	3.02	88192073728	0.5	1470000	4439400	1.29642e+17	735000
Luxembourg	Europe	2007	16929999872	3.54	44116488192	0.9	220000	778800	9705630000000000	198000
Luxembourg	Europe	2010	17500000256	3.98	43680161792	0.9	240000	955200	1.04832e+16	216000
Luxembourg	Europe	2012	17579999232	3.82	44631408640	0.9	260000	993200	1.16042e+16	234000
Luxembourg	Europe	2014	21419999232	3.95	48250200064	0.9	270000	1066500	1.30276e+16	243000
Luxembourg	Europe	2016	21489999872	4.22	52630380544	0.9	280000	1181600	1.47365e+16	252000
Luxembourg	Europe	2018	25540001792	3.63	55245078528	0.8	300000	1089000	1.65735e+16	240000
Macedonia, FYR	Europe	2007	-1490000000	2.43	26881599488	19.5	910000	2211300	2.44623e+16	17745000
Macedonia, FYR	Europe	2010	-1720000000	2.77	27027269632	18.7	950000	2631500	2.56759e+16	17765000
Macedonia, FYR	Europe	2012	-2089999872	2.56	27533551616	19	950000	2432000	2.61569e+16	18050000
Macedonia, FYR	Europe	2014	-1950000000	2.5	29367449600	19	960000	2400000	2.81928e+16	18240000
Macedonia, FYR	Europe	2016	-1580000000	2.51	31368509440	19.1	950000	2384500	2.98001e+16	18145000
Madagascar	Africa	2007	-950000000	2.24	32824590336	524.2	9490000	21257600	3.11505e+17	4974658048
Madagascar	Africa	2010	-1410000000	2.66	33842601984	642.6	10640000	28302400	3.60085e+17	6837263872
Madagascar	Africa	2012	-1049999936	2.72	35411910656	742.9	11290000	30708800	3.998e+17	8387341312
Madagascar	Africa	2014	-680000000	2.38	37436198912	824	11930000	28393402	4.46614e+17	9830320128
Madagascar	Africa	2016	-310000000	2.15	40150519808	941	12620000	27133002	5.067e+17	11875420160
Madagascar	Africa	2018	-720000000	2.39	43062763520	1064.4	13410000	32049902	5.77472e+17	14273604608
Malawi	Africa	2007	-440000000	2.42	12398369792	54.1	5530000	13382600	6.8563e+16	299172992
Malawi	Africa	2012	-930000000	2.81	16103119872	94.3	6450000	18124500	1.03865e+17	608235008
Malawi	Africa	2014	-360000000	2.81	18173741056	146.2	6890000	19360900	1.25217e+17	1007317952
Malawi	Africa	2018	-500000000	2.59	21065029632	261.5	7800000	20202000	1.64307e+17	2039699968
Malaysia	Asia	2007	38459998208	3.48	473237000000	1.3	11440000	39811200	5.41383e+18	14871999
Malaysia	Asia	2010	40590000128	3.44	524872000000	1.4	12270000	42208800	6.44018e+18	17178000
Malaysia	Asia	2012	33820000256	3.49	582907000000	1.5	13340000	46556600	7.77598e+18	20010000
Malaysia	Asia	2014	31360000000	3.59	646924000000	1.5	14290000	51301100	9.24455e+18	21435000
Malaysia	Asia	2016	20030001152	3.43	710115000000	1.6	14860000	50969800	1.05523e+19	23776000
Malaysia	Asia	2018	24070000640	3.22	787233000000	1.6	15520000	49974400	1.22179e+19	24832000
Maldives	Asia	2010	320000000	2.4	6355799552	7.1	160000	384000	1016930000000000	1136000
Maldives	Asia	2012	340000000	2.55	7073999872	8.2	190000	484500	1344060000000000	1558000
Maldives	Asia	2014	620000000	2.75	8145310208	8.2	230000	632500	1873420000000000	1886000
Maldives	Asia	2016	-230000000	2.51	8911429632	8.1	250000	627500	2227860000000000	2.025e+06
Maldives	Asia	2018	-720000000	2.67	10330550272	8.2	290000	774300	2995860000000000	2378000
Mali	Africa	2007	-680000000	2.29	17691688960	174.4	5090000	11656100	9.00507e+16	887696000
Mali	Africa	2010	-1320000000	2.27	24010960896	196.6	5610000	12734700	1.34701e+17	1102926080
Mali	Africa	2014	-2230000128	2.5	33190070272	218.7	6280000	15700000	2.08434e+17	1373436032
Mali	Africa	2016	-2369999872	2.5	38858088448	211.4	6590000	16475000	2.56075e+17	1393126016
Mali	Africa	2018	-1890000000	2.59	44281307136	212.5	6950000	18000500	3.07755e+17	1476875008
Malta	Europe	2010	10000000	2.82	10317490176	0.6	180000	507600	1857150000000000	108000
Malta	Europe	2012	330000000	3.16	10757740544	0.6	190000	600400	2043970000000000	114000
Malta	Europe	2014	1400000000	3.11	12292819968	0.6	200000	622000	2458560000000000	120000
Malta	Europe	2016	1300000000	3.07	14430419968	0.6	220000	675400	3174690000000000	132000
Malta	Europe	2018	2300000000	2.81	16497359872	0.6	240000	674400	3959370000000000	144000
Mauritania	Africa	2007	-220000000	2.63	15811590144	8.1	880000	2314400	1.39142e+16	7.128e+06
Mauritania	Africa	2012	-960000000	2.4	17617289216	12.2	990000	2376000	1.74411e+16	12078000
Mauritania	Africa	2014	-1110000000	2.23	19132919808	11.8	1060000	2363800	2.02809e+16	12508000
Mauritania	Africa	2016	-990000000	1.87	20415789056	11.5	1120000	2094400	2.28657e+16	12880000
Mauritania	Africa	2018	-1270000000	2.33	21576720384	11.1	1200000	2796000	2.58921e+16	13320000
Mauritius	Africa	2007	-750000000	2.13	19207419904	15.4	550000	1.1715e+06	1.05641e+16	8470000
Mauritius	Africa	2010	-1090000000	2.72	21828579328	15.7	570000	1550400	1.24423e+16	8949000
Mauritius	Africa	2012	-1390000000	2.82	23512899584	16.5	570000	1607400	1.34024e+16	9405000
Mauritius	Africa	2014	-1340000000	2.51	25213118464	16.8	600000	1506000	1.51279e+16	10080000
Mauritius	Africa	2018	-1850000000	2.73	29203259392	16.7	610000	1665300	1.7814e+16	10187000
Mexico	North America	2007	-18319998976	2.87	1931040000000	7.4	46260000	132766192	8.93298e+19	342324000
Mexico	North America	2010	-14439999488	3.05	1944560000000	7.7	48840000	148962000	9.49724e+19	376068000
Mexico	North America	2012	-14849999872	3.06	2089210000000	7.9	51370000	157192192	1.07323e+20	405823008
Mexico	North America	2014	-16499999744	3.13	2176890000000	8	52540000	164450208	1.14374e+20	420320000
Mexico	North America	2016	-21329999872	3.11	2313900000000	8.4	54400000	169184000	1.25876e+20	456959968
Mexico	North America	2018	-24989999104	3.05	2413390000000	9.1	56260000	171592992	1.35777e+20	511966016
Moldova	Europe	2007	-2269999872	2.31	25910079488	3.3	1080000	2494800	2.79829e+16	3564000
Moldova	Europe	2010	-2249999872	2.57	28130689024	4.7	1000000	2570000	2.81307e+16	4700000
Moldova	Europe	2012	-2970000128	2.33	29591830528	5	980000	2283400	2.9e+16	4900000
Moldova	Europe	2014	-2940000000	2.65	33881360384	5.3	990000	2623500	3.35425e+16	5247000
Moldova	Europe	2016	-1860000000	2.61	35255500800	5.4	1010000	2636100	3.56081e+16	5454000
Moldova	Europe	2018	-2930000128	2.46	38496899072	5.6	880000	2164800	3.38773e+16	4928000
Mongolia	Asia	2007	50000000	2.08	16324280320	285.7	1110000	2308800	1.812e+16	317127008
Mongolia	Asia	2010	-2710000128	2.25	18668890112	473.1	1170000	2632500	2.18426e+16	553526976
Mongolia	Asia	2012	-2760000000	2.25	24594530304	577.7	1220000	2745000	3.00053e+16	704793984
Mongolia	Asia	2014	-620000000	2.36	29624840192	683.8	1270000	2.9972e+06	3.76235e+16	868425984
Mongolia	Asia	2016	540000000	2.51	30938241024	729.2	1280000	3212800	3.96009e+16	933376000
Mongolia	Asia	2018	-780000000	2.37	34916339712	837.6	1330000	3.1521e+06	4.64387e+16	1114007936
Montenegro	Europe	2010	-1070000064	2.43	10332400640	0.4	240000	583200	2479780000000000	96000
Montenegro	Europe	2012	-990000000	2.45	10375459840	0.4	250000	612500	2593860000000000	100000
Montenegro	Europe	2014	-910000000	2.88	10935320576	0.4	260000	748800	2843180000000000	104000
Montenegro	Europe	2016	-980000000	2.38	11639510016	0.4	270000	642600	3142670000000000	108000
Montenegro	Europe	2018	-1310000000	2.75	12807400448	0.4	280000	770000	3586070000000000	112000
Morocco	Africa	2007	-7380000256	2.38	165549000000	3.7	10950000	26061002	1.81276e+18	40515000
Morocco	Africa	2012	-15009999872	3.03	215973000000	3.7	11760000	35632800	2.53984e+18	43512000
Morocco	Africa	2016	-10499999744	2.67	225258000000	4	11780000	31452600	2.65353e+18	47120000
Morocco	Africa	2018	-12310000640	2.54	280337000000	4	11910000	30251400	3.33881e+18	47640000
Mozambique	Africa	2007	-850000000	2.29	19622899712	15.1	9910000	22693900	1.94463e+17	149641008
Mozambique	Africa	2010	-1530000000	2.29	23845240832	16.7	10530000	24113700	2.5109e+17	175851008
Mozambique	Africa	2014	-8659999744	2.23	31560359936	18.6	11390000	25399700	3.59472e+17	211854000
Mozambique	Africa	2016	-4610000384	2.68	34970329088	19.8	11990000	32133200	4.19294e+17	237401984
Namibia	Africa	2007	-460000000	2.16	17025730560	3.9	700000	1512000	1.1918e+16	2730000
Namibia	Africa	2010	-1310000000	2.02	18587199488	4.7	760000	1535200	1.41263e+16	3.572e+06
Namibia	Africa	2012	-2630000128	2.65	20522268672	5.2	800000	2120000	1.64178e+16	4.16e+06
Namibia	Africa	2014	-3120000000	2.66	22922510336	5.7	880000	2340800	2.01718e+16	5016000
Namibia	Africa	2016	-2620000000	2.74	23893000192	6.4	900000	2466000	2.15037e+16	5760000
Nepal	Asia	2007	-1950000000	2.14	57921810432	17.2	13720000	29360802	7.94687e+17	235984016
Nepal	Asia	2010	-4300000256	2.2	67337900032	23.3	14320000	31504000	9.64279e+17	333656000
Nepal	Asia	2012	-4429999616	2.04	72971821056	26	14460000	29498400	1.05517e+18	375960000
Nepal	Asia	2014	-5849999872	2.59	80535396352	28.2	14620000	37865800	1.17743e+18	412284000
Nepal	Asia	2016	-6310000128	2.38	83701383168	32	15150000	36057000	1.26808e+18	484800000
Nepal	Asia	2018	-10869999616	2.51	96654655488	32.5	16090000	40385900	1.55517e+18	522924992
Netherlands	Europe	2007	60110000128	4.18	847523000000	0.9	8610000	35989800	7.29717e+18	7749000
Netherlands	Europe	2010	68449996800	4.07	845365000000	0.8	8830000	35938100	7.46457e+18	7064000
Netherlands	Europe	2012	81699995648	4.02	849633000000	0.8	8960000	36019200	7.61271e+18	7168000
Netherlands	Europe	2014	98910003200	4.05	860605000000	0.8	8970000	36328500	7.71962e+18	7176000
Netherlands	Europe	2016	80010002432	4.19	896697000000	0.8	9050000	37919500	8.11511e+18	7240000
Netherlands	Europe	2018	106370000000	4.02	944586000000	0.8	9230000	37104600	8.71853e+18	7384000
New Zealand	Oceania	2007	170000000	3.75	147209000000	1.5	2270000	8512500	3.34165e+17	3405000
New Zealand	Oceania	2010	3369999872	3.65	149133000000	1.5	2320000	8468000	3.45987e+17	3480000
New Zealand	Oceania	2012	1220000000	3.42	156981000000	1.5	2360000	8071200	3.70475e+17	3540000
New Zealand	Oceania	2014	1740000000	3.64	166030000000	1.4	2470000	8990800	4.10095e+17	3458000
New Zealand	Oceania	2016	1640000000	3.39	179603000000	1.4	2620000	8881800	4.7056e+17	3668000
New Zealand	Oceania	2018	40000000	3.88	192085000000	1.4	2760000	10708800	5.30153e+17	3864000
Niger	Africa	2007	-542000000	1.97	13788800000	194.3	5880000	11583600	8.10781e+16	1142483968
Niger	Africa	2010	-1540000000	2.54	16258790400	222	6550000	16637000	1.06495e+17	1454099968
Niger	Africa	2012	-1210000000	2.69	18599739392	233.4	6860000	18453400	1.27594e+17	1601123968
Niger	Africa	2014	-1510000000	2.39	21053810688	244	6950000	16610501	1.46324e+17	1695800064
Niger	Africa	2016	-1300000000	2.56	23216660480	257	7500000	19200000	1.74125e+17	1927500032
Niger	Africa	2018	-1920000000	2.07	26084519936	258.5	8.11e+06	16787698	2.11545e+17	2096434816
Nigeria	Africa	2007	8640000000	2.4	611968000000	55.3	49190000	118056008	3.01027e+19	2720206848
Nigeria	Africa	2010	28920000512	2.59	762384000000	73.3	53140000	137632592	4.05131e+19	3895162112
Nigeria	Africa	2012	84550000640	2.45	836812000000	86.8	53690000	131540504	4.49284e+19	4660292096
Nigeria	Africa	2014	32720001024	2.81	948962000000	92.8	53700000	150896992	5.09592e+19	4983360000
Nigeria	Africa	2016	-9249999872	2.63	958384000000	105.4	55290000	145412704	5.29891e+19	5827566080
Nigeria	Africa	2018	-8000000000	2.53	984824000000	124.8	60520000	153115600	5.96015e+19	7552896000
Norway	Europe	2007	53780000768	3.81	329019000000	8.9	2520000	9601200	8.29127e+17	22428000
Norway	Europe	2010	48320000000	3.93	327157000000	9.1	2610000	10257300	8.53879e+17	23751000
Norway	Europe	2012	66989998080	3.68	339298000000	9	2670000	9825600	9.05925e+17	24030000
Norway	Europe	2014	46499999744	3.96	349558000000	9.3	2720000	10771200	9.50798e+17	25296000
Norway	Europe	2016	7300000256	3.73	360251000000	10	2770000	10332100	9.97895e+17	27700000
Norway	Europe	2018	25219999744	3.7	373377000000	9.8	2800000	10360000	1.04546e+18	27440000
Oman	Asia	2007	6940000256	2.92	94243921920	0.1	1080000	3153600	1.01783e+17	108000
Oman	Asia	2010	14170000384	2.84	110060000000	0.2	1400000	3976000	1.54083e+17	280000
Oman	Asia	2012	20419999744	2.89	123251000000	0.2	1750000	5057500	2.15688e+17	350000
Oman	Asia	2014	18799998976	3	131384000000	0.2	2160000	6480000	2.83789e+17	432000
Oman	Asia	2016	-160000000	3.23	144474000000	0.2	2480000	8010400	3.58296e+17	496000
Oman	Asia	2018	11020000256	3.2	146307000000	0.2	2590000	8288000	3.78936e+17	518000
Pakistan	Asia	2007	-10000000000	2.62	684647000000	14.6	51950000	136108992	3.55674e+19	758470016
Pakistan	Asia	2010	-10339999744	2.53	727517000000	21.3	57630000	145803904	4.19268e+19	1227518976
Pakistan	Asia	2012	-17969999872	2.83	773727000000	26.6	61250000	173337488	4.73908e+19	1629250048
Pakistan	Asia	2014	-15669999616	2.83	845503000000	30.4	64830000	183468896	5.4814e+19	1970832000
Pakistan	Asia	2016	-19549999104	2.92	934445000000	32.4	69170000	201976400	6.46356e+19	2241108224
Pakistan	Asia	2018	-34919997440	2.42	1043850000000	33.6	72040000	174336800	7.51992e+19	2420544000
Panama	North America	2007	-1410000000	2.89	63898370048	0.5	1550000	4479500	9.90425e+16	775000
Panama	North America	2010	-2410000128	3.02	75210383360	0.5	1640000	4952800	1.23345e+17	820000
Panama	North America	2012	-3100000000	2.93	91906154496	0.6	1730000	5068900	1.58998e+17	1.038e+06
Panama	North America	2014	-4179999744	3.19	103229000000	0.6	1810000	5773900	1.86844e+17	1086000
Panama	North America	2016	-2000000000	3.34	114553000000	0.5	1910000	6379400	2.18796e+17	955000
Panama	North America	2018	-2800000000	3.28	125310000000	0.5	2030000	6658400	2.5438e+17	1015000
Paraguay	South America	2007	1390000000	2.57	54063448064	1763.6	2750000	7067500	1.48674e+17	4849900032
Paraguay	South America	2010	790000000	2.75	63744352256	2065.9	2890000	7947500	1.84221e+17	5970450944
Paraguay	South America	2012	390000000	2.48	66095046656	2288.4	3160000	7836800	2.0886e+17	7231343616
Paraguay	South America	2014	800000000	2.78	75141849088	2383.5	3180000	8840400	2.38951e+17	7579530240
Paraguay	South America	2016	1940000000	2.56	80797130752	2507.4	3340000	8550400	2.69862e+17	8374715904
Paraguay	South America	2018	480000000	2.78	87645659136	2528.1	3530000	9813400	3.09389e+17	8924193792
Peru	South America	2007	7520000000	2.77	233752000000	1.4	15180000	42048600	3.54836e+18	21252000
Peru	South America	2010	5870000128	2.8	279369000000	1.5	16049999	44939996	4.48388e+18	24074998
Peru	South America	2012	4389999616	2.94	315283000000	1.6	16370001	48127804	5.16119e+18	26192002
Peru	South America	2014	-3289999872	2.84	341685000000	1.6	16590000	47115600	5.66856e+18	26544000
Peru	South America	2016	-360000000	2.89	366745000000	1.7	17010000	49158900	6.23833e+18	28917000
Peru	South America	2018	4090000128	2.69	390935000000	1.7	18410000	49522900	7.19712e+18	31297000
Philippines	Asia	2007	3710000128	2.69	479578000000	16.1	35440000	95333600	1.69963e+19	570584000
Philippines	Asia	2010	-740000000	3.14	543790000000	17.8	38570000	121109808	2.0974e+19	686545984
Philippines	Asia	2012	-7619999744	3.02	601368000000	18.1	40490000	122279800	2.43494e+19	732868992
Philippines	Asia	2014	-8200000000	3	683415000000	18.9	42520000	127560000	2.90588e+19	803627968
Philippines	Asia	2016	-26860001280	2.86	774775000000	18.9	43920000	125611192	3.40281e+19	830088000
Philippines	Asia	2018	-40710000640	2.9	878117000000	19.6	43870000	127223008	3.8523e+19	859852032
Poland	Europe	2007	-16290000896	3.04	792780000000	1.9	17330000	52683200	1.37389e+19	32927000
Poland	Europe	2010	-10419999744	3.44	881247000000	1.8	18040000	62057600	1.58977e+19	32472000
Poland	Europe	2012	-3800000000	3.43	935405000000	1.8	18230000	62528900	1.70524e+19	32814000
Poland	Europe	2014	5260000256	3.49	977894000000	1.8	18390000	64181100	1.79835e+19	33102000
Poland	Europe	2016	17809999872	3.43	1051350000000	1.7	18380000	63043400	1.93237e+19	31246000
Poland	Europe	2018	17990000640	3.54	1161140000000	1.8	18390000	65100600	2.13533e+19	33102000
Portugal	Europe	2007	-18150000640	3.38	312652000000	0.6	5550000	18759000	1.73522e+18	3.33e+06
Portugal	Europe	2010	-18179999744	3.34	309137000000	0.6	5490000	18336600	1.69716e+18	3.294e+06
Portugal	Europe	2012	-1070000064	3.5	291564000000	0.6	5390000	18865000	1.57153e+18	3.234e+06
Portugal	Europe	2014	340000000	3.56	291162000000	0.6	5240000	18654400	1.52569e+18	3144000
Portugal	Europe	2016	2369999872	3.41	302365000000	0.6	5200000	17732000	1.5723e+18	3120000
Portugal	Europe	2018	1120000000	3.64	321885000000	0.6	5270000	19182800	1.69633e+18	3.162e+06
Qatar	Asia	2007	19480000512	2.98	141452000000	1.9	840000	2503200	1.1882e+17	1596000
Qatar	Asia	2010	48259997696	2.95	217514000000	1.9	1410000	4159500	3.06695e+17	2679000
Qatar	Asia	2012	88190001152	3.32	257360000000	2.2	1650000	5478000	4.24644e+17	3630000
Qatar	Asia	2014	76230000640	3.52	279402000000	2.4	1860000	6547200	5.19688e+17	4464000
Qatar	Asia	2016	8920000512	3.6	295794000000	2.5	2000000	7200000	5.91587e+17	5000000
Qatar	Asia	2018	36750000128	3.47	304954000000	2.6	2.09e+06	7.2523e+06	6.37353e+17	5.434e+06
Romania	Europe	2007	-24590000128	2.91	387284000000	1.5	9570000	27848700	3.7063e+18	14355000
Romania	Europe	2010	-11029999616	2.84	384369000000	1.5	9370000	26610800	3.60154e+18	14055000
Romania	Europe	2012	-9020000256	3	400228000000	1.6	9230000	27690000	3.69411e+18	14768000
Romania	Europe	2014	-840000000	3.26	428425000000	1.6	9210000	30024600	3.9458e+18	14736000
Romania	Europe	2016	-1970000000	2.99	466376000000	1.6	8950000	26760500	4.17406e+18	14320000
Romania	Europe	2018	-8240000000	3.12	521706000000	1.8	9050000	28235998	4.72144e+18	16290000
Russian Federation	Europe	2007	112060000000	2.37	3468660000000	14	75460000	178840192	2.61745e+20	1056440000
Russian Federation	Europe	2010	123140000000	2.61	3516740000000	15.8	75880000	198046784	2.6685e+20	1198904064
Russian Federation	Europe	2012	147140000000	2.58	3800750000000	19.6	75820000	195615600	2.88173e+20	1486072064
Russian Federation	Europe	2014	132220000000	2.69	3895680000000	21	75250000	202422512	2.9315e+20	1580249984
Russian Federation	Europe	2016	66279997440	2.57	3830460000000	24.2	74940000	192595792	2.87055e+20	1813548032
Russian Federation	Europe	2018	165290000000	2.76	3998040000000	24.8	73830000	203770800	2.95175e+20	1830983936
Rwanda	Africa	2007	-350000000	1.77	12496470016	216.3	4560000	8071200	5.69839e+16	986328000
Rwanda	Africa	2010	-980000000	2.04	15838740480	263.5	4960000	10118400	7.85602e+16	1306960000
Rwanda	Africa	2012	-1290000000	2.27	18578890752	299.2	5230000	11872100	9.71676e+16	1564816128
Rwanda	Africa	2014	-1350000000	2.76	20655730688	297.1	5510000	15207600	1.13813e+17	1637021056
Rwanda	Africa	2016	-1620000000	2.99	23827339264	311.5	5840000	17461600	1.39152e+17	1819160064
Rwanda	Africa	2018	-1300000000	2.97	26899140608	315.3	6180000	18354600	1.66237e+17	1948553984
Saudi Arabia	Asia	2007	104040000000	3.02	1132170000000	1.3	8650000	26123000	9.79328e+18	11245000
Saudi Arabia	Asia	2010	187630000000	3.22	1237530000000	1.4	9880000	31813600	1.22268e+19	13832000
Saudi Arabia	Asia	2012	184210000000	3.18	1434910000000	1.7	11310000	35965800	1.62288e+19	19227000
Saudi Arabia	Asia	2014	99160006656	3.15	1527460000000	1.6	12560000	39564000	1.91849e+19	20096000
Saudi Arabia	Asia	2016	2750000128	3.16	1616750000000	1.6	13610000	43007600	2.2004e+19	21776000
Saudi Arabia	Asia	2018	105330000000	3.01	1643830000000	1.8	14020000	42200200	2.30465e+19	25236000
Senegal	Africa	2007	-2529999872	2.37	31432470528	231.9	3310000	7.8447e+06	1.04041e+17	767588992
Senegal	Africa	2010	-1990000000	2.86	34774749184	237.9	3470000	9924200	1.20668e+17	825512960
Senegal	Africa	2012	-2980000000	2.49	36804788224	245.6	3580000	8914200	1.31761e+17	879248000
Senegal	Africa	2014	-2950000128	2.62	39782600704	243.6	3700000	9694000	1.47196e+17	901320000
Senegal	Africa	2016	-2089999872	2.33	45010923520	244.7	3880000	9040400	1.74642e+17	949435968
Senegal	Africa	2018	-3360000000	2.25	51414630400	239.7	4120000	9270000	2.11828e+17	987563968
Serbia	Europe	2010	-5110000128	2.69	102407000000	34.8	3060000	8231400	3.13367e+17	106488000
Serbia	Europe	2012	-5969999872	2.8	103781000000	38	3070000	8596000	3.18606e+17	116660000
Serbia	Europe	2014	-3800000000	2.96	105085000000	39.8	3120000	9235200	3.27866e+17	124176000
Serbia	Europe	2016	-1970000000	2.76	110555000000	40.7	3190000	8804400	3.5267e+17	129833000
Serbia	Europe	2018	-4369999872	2.84	117952000000	41.3	3240000	9201600	3.82164e+17	133812000
Sierra Leone	Africa	2007	-200000000	1.95	8350750208	1054.4	2130000	4153500	1.77871e+16	2245872128
Sierra Leone	Africa	2010	-450000000	1.97	9567799296	1409.5	2220000	4373400	2.12405e+16	3129090048
Sierra Leone	Africa	2012	-1049999936	2.08	11716419584	1750.4	2280000	4742400	2.67134e+16	3990912000
Sierra Leone	Africa	2016	-1090000000	2.03	12504009728	1975.3	2490000	5054700	3.1135e+16	4918497280
Sierra Leone	Africa	2018	-890000000	2.08	13424249856	2485.9	2620000	5449600	3.51715e+16	6513057792
Singapore	Asia	2007	56580001792	4.19	296259000000	0.9	2580000	10810200	7.64348e+17	2322000
Singapore	Asia	2010	63119998976	4.09	346049000000	0.9	3010000	12310900	1.04161e+18	2709000
Singapore	Asia	2012	71480000512	4.13	384399000000	0.8	3210000	13257300	1.23392e+18	2568000
Singapore	Asia	2014	73770000384	4	418864000000	0.9	3360000	13440000	1.40738e+18	3024000
Singapore	Asia	2016	83610001408	4.14	445374000000	0.9	3500000	14490000	1.55881e+18	3150000
Singapore	Asia	2018	106090000000	4	480664000000	0.9	3490000	13960000	1.67752e+18	3141000
Slovak Republic	Europe	2007	380000000	2.92	114131000000	0.5	2650000	7738000	3.02447e+17	1325000
Slovak Republic	Europe	2010	-280000000	3.24	120609000000	0.5	2680000	8683200	3.23231e+17	1340000
Slovak Republic	Europe	2012	5209999872	3.03	126395000000	0.5	2710000	8211300	3.42531e+17	1355000
Slovak Republic	Europe	2014	4870000128	3.25	130599000000	0.5	2720000	8840000	3.55229e+17	1360000
Slovak Republic	Europe	2016	2650000128	3.34	139806000000	0.5	2760000	9218400	3.85866e+17	1380000
Slovak Republic	Europe	2018	2000000000	3.03	149490000000	0.5	2750000	8332500	4.11098e+17	1375000
Slovenia	Europe	2007	-630000000	3.14	61227962368	0.6	1.04e+06	3265600	6.36771e+16	624000
Slovenia	Europe	2010	510000000	2.87	59380338688	0.6	1.04e+06	2.9848e+06	6.17555e+16	624000
Slovenia	Europe	2012	1610000000	3.29	58310987776	0.6	1020000	3355800	5.94772e+16	612000
Slovenia	Europe	2014	3369999872	3.38	59308326912	0.6	1020000	3447600	6.04945e+16	612000
Slovenia	Europe	2016	3820000000	3.18	62553960448	0.6	1000000	3180000	6.2554e+16	600000
Slovenia	Europe	2018	4600000000	3.31	68426657792	0.6	1.04e+06	3.4424e+06	7.11637e+16	624000
South Africa	Africa	2007	-4000000000	3.53	610726000000	3.8	18970000	66964100	1.15855e+19	72086000
South Africa	Africa	2010	4659999744	3.46	639383000000	4.6	18900000	65394000	1.20843e+19	86940000
South Africa	Africa	2012	-5750000128	3.67	674998000000	5.1	19750000	72482504	1.33312e+19	100725000
South Africa	Africa	2014	-5260000256	3.43	704550000000	5.6	20830000	71446904	1.46758e+19	116648000
South Africa	Africa	2016	1550000000	3.78	715806000000	6.2	22090000	83500200	1.58122e+19	136958000
South Africa	Africa	2018	1260000000	3.38	731645000000	6.5	22950000	77571000	1.67912e+19	149175008
Spain	Europe	2007	-85059993600	3.52	1761920000000	0.7	22460000	79059200	3.95728e+19	15722000
Spain	Europe	2010	-14560000000	3.63	1713450000000	0.7	23530000	85413904	4.03175e+19	16471000
Spain	Europe	2012	27360000000	3.7	1649200000000	0.7	23580000	87246000	3.88881e+19	16506000
Spain	Europe	2014	42439999488	3.72	1648020000000	0.7	23180000	86229600	3.82012e+19	16226000
Spain	Europe	2016	49130000384	3.73	1763100000000	0.6	23100000	86163000	4.07276e+19	13860001
Spain	Europe	2018	38709997568	3.83	1859650000000	0.6	23070000	88358096	4.29021e+19	13842001
Sri Lanka	Asia	2007	-3360000000	2.4	155568000000	30.4	8300000	19920000	1.29122e+18	252320000
Sri Lanka	Asia	2010	-3309999872	2.29	184337000000	38.6	8260000	18915400	1.52263e+18	318836000
Sri Lanka	Asia	2012	-8120000000	2.75	218104000000	41.4	8170000	22467500	1.78191e+18	338238016
Sri Lanka	Asia	2014	-6400000000	2.7	236697000000	44.3	8410000	22707000	1.99062e+18	372563008
Sri Lanka	Asia	2018	-6530000384	2.6	277888000000	50.3	8700000	22620000	2.41763e+18	437609984
Sudan	Africa	2007	-350000000	2.71	336331000000	0.8	9190000	24904900	3.09088e+18	7352000
Sudan	Africa	2010	1460000000	2.21	392721000000	1	9730000	21503300	3.82118e+18	9730000
Sudan	Africa	2012	-3320000000	2.1	410462000000	1.6	10200000	21420000	4.18671e+18	16320000
Sudan	Africa	2014	-2050000000	2.16	469234000000	2.6	10770000	23263200	5.05366e+18	28001998
Sudan	Africa	2016	-1400000000	2.53	505497000000	3.4	11380000	28791400	5.75255e+18	38692000
Sudan	Africa	2018	-700000000	2.43	544032000000	7.2	12060000	29305800	6.56103e+18	86832000
Sweden	Europe	2007	29770000384	4.08	437944000000	8.9	4820000	19665600	2.11089e+18	42898000
Sweden	Europe	2010	25319999488	4.08	441873000000	9	4940000	20155200	2.18285e+18	44460000
Sweden	Europe	2012	26370000896	3.85	453310000000	8.7	5040000	19404000	2.28468e+18	43848000
Sweden	Europe	2014	20940001280	3.96	470886000000	8.7	5140000	20354400	2.42035e+18	44718000
Sweden	Europe	2016	15790000128	4.2	502213000000	8.8	5250000	22050000	2.63662e+18	46200000
Sweden	Europe	2018	12409999360	4.05	525154000000	8.8	5400000	21870002	2.83583e+18	47520000
Switzerland	Europe	2007	154210000000	4.02	528286000000	1.5	4310000	17326200	2.27691e+18	6465000
Switzerland	Europe	2010	62350000128	3.97	548926000000	1.5	4450000	17666500	2.44272e+18	6675000
Switzerland	Europe	2012	69370003456	3.8	556277000000	1.4	4600000	17480000	2.55888e+18	6440000
Switzerland	Europe	2014	82889998336	3.84	590701000000	1.3	4740000	18201600	2.79992e+18	6162000
Switzerland	Europe	2016	77310001152	3.99	612775000000	1.2	4890000	19511100	2.99647e+18	5868000
Switzerland	Europe	2018	86219997184	3.9	641244000000	1.2	4950000	19305000	3.17416e+18	5940000
Tajikistan	Asia	2007	-2000000000	1.93	18504509440	0.9	1950000	3763500	3.60838e+16	1755000
Tajikistan	Asia	2010	-2460000000	2.35	22061688832	1.4	2.08e+06	4.888e+06	4.58883e+16	2.912e+06
Tajikistan	Asia	2012	-3710000128	2.28	24298670080	1.7	2170000	4947600	5.27281e+16	3689000
Tajikistan	Asia	2014	-3309999872	2.53	27848990720	1.7	2250000	5692500	6.26602e+16	3825000
Tajikistan	Asia	2016	-2030000000	2.06	31562039296	2	2320000	4779200	7.32239e+16	4640000
Tanzania	Africa	2007	-1840000000	2.08	65943318528	371.8	19780000	41142400	1.30436e+18	7354203648
Tanzania	Africa	2010	-2690000128	2.6	78025924608	496.9	21180000	55067996	1.65259e+18	10524342272
Tanzania	Africa	2012	-3820000000	2.65	88521891840	649.7	22150000	58697504	1.96076e+18	14390855680
Tanzania	Africa	2014	-4600000000	2.33	100889000000	759	23140000	53916200	2.33457e+18	17563260928
Tanzania	Africa	2016	-1350000000	2.99	114459000000	848.7	24660000	73733400	2.82257e+18	20928942080
Thailand	Asia	2007	20689999872	3.31	853853000000	11.6	38310000	126806096	3.27111e+19	444396000
Thailand	Asia	2010	19470000128	3.29	927399000000	12.2	38940000	128112600	3.61129e+19	475068000
Thailand	Asia	2012	900000000	3.18	1002920000000	12.2	40110000	127549800	4.02273e+19	489341984
Thailand	Asia	2014	23969998848	3.43	1040020000000	12.5	39000000	133770000	4.05606e+19	487500000
Thailand	Asia	2016	56080003072	3.26	1108610000000	12.7	38660000	126031600	4.28589e+19	490981984
Thailand	Asia	2018	44770000896	3.41	1200840000000	12.7	38910000	132683104	4.67248e+19	494156992
Tunisia	Africa	2007	-740000000	2.76	99498704896	0.5	3560000	9825600	3.54215e+17	1780000
Tunisia	Africa	2010	-2269999872	2.84	110624000000	0.6	3810000	10820400	4.21478e+17	2286000
Tunisia	Africa	2012	-4249999872	3.17	112939000000	0.6	3960000	12553200	4.47238e+17	2376000
Tunisia	Africa	2014	-5230000128	2.55	119462000000	0.7	3980000	10149000	4.75458e+17	2786000
Tunisia	Africa	2016	-4489999872	2.5	122364000000	0.8	4.03e+06	10075001	4.93129e+17	3.224e+06
Tunisia	Africa	2018	-5260000256	2.57	128033000000	0.8	4.09e+06	10511300	5.23656e+17	3.272e+06
Turkey	Asia	2007	-27740000256	3.15	1327140000000	0.9	22630000	71284504	3.00332e+19	20367000
Turkey	Asia	2010	-33459998720	3.22	1380740000000	0.9	25220000	81208400	3.48222e+19	22698000
Turkey	Asia	2012	-36180000768	3.51	1608900000000	1	26780000	93997800	4.30864e+19	26780000
Turkey	Asia	2014	-31509999616	3.5	1831650000000	1.1	28690000	100415000	5.255e+19	31559000
Turkey	Asia	2016	-18799998976	3.42	2007670000000	1.2	30830000	105438600	6.18964e+19	36996000
Turkey	Asia	2018	-1070000064	3.15	2222150000000	1.6	32830002	103414512	7.2953e+19	52528004
Turkmenistan	Asia	2010	-1140000000	2.49	75994619904	1.3	2110000	5253900	1.60349e+17	2743000
Turkmenistan	Asia	2014	1070000064	2.3	117689000000	1.7	2220000	5106000	2.61269e+17	3774000
Turkmenistan	Asia	2016	-6420000256	2.21	133050000000	1.6	2280000	5038800	3.03355e+17	3648000
Turkmenistan	Asia	2018	4150000128	2.41	150375000000	1.6	2350000	5663500	3.53382e+17	3760000
Uganda	Africa	2007	-1590000000	2.49	45825908736	645	10530000	26219700	4.82547e+17	6791849984
Uganda	Africa	2010	-2829999872	2.82	58513149952	799	11720000	33050400	6.85774e+17	9364280320
Uganda	Africa	2016	-1860000000	3.04	75910832128	1211.9	14660000	44566400	1.11285e+18	17766455296
Uganda	Africa	2018	-2130000128	2.58	85426610176	1296.7	15930000	41099400	1.36085e+18	20656431104
Ukraine	Europe	2007	-8399999488	2.55	660759000000	1.8	21920000	55896000	1.44838e+19	39456000
Ukraine	Europe	2010	-5480000000	2.57	574884000000	2.9	21680000	55717600	1.24635e+19	62872004
Ukraine	Europe	2012	-15260000256	2.85	607751000000	3.3	21430000	61075496	1.30241e+19	70719000
Ukraine	Europe	2014	-4680000000	2.98	567776000000	3.4	20950000	62431000	1.18949e+19	71230000
Ukraine	Europe	2016	-6469999616	2.74	524792000000	5	20760000	56882400	1.08947e+19	103800000
Ukraine	Europe	2018	-11409999872	2.83	556045000000	6.7	20420000	57788600	1.13544e+19	136814000
United Kingdom	Europe	2007	-61380001792	3.99	2634620000000	0.7	31250000	124687504	8.23318e+19	21875000
United Kingdom	Europe	2010	-49409998848	3.95	2571440000000	0.7	32040000	126558000	8.23889e+19	22428000
United Kingdom	Europe	2012	-31709999104	3.9	2641490000000	0.7	32580002	127062008	8.60598e+19	22806002
United Kingdom	Europe	2014	-42709999616	4.01	2766510000000	0.7	33200000	133132008	9.18481e+19	23240000
United Kingdom	Europe	2016	-43650002944	4.07	2891070000000	0.7	33800000	137566000	9.77183e+19	23660000
United Kingdom	Europe	2018	-39740002304	3.99	2978230000000	0.7	34330000	136976704	1.02243e+20	24031000
United States	North America	2007	-720000000000	3.84	16830800000000	1	155220000	596044800	2.61247e+21	155220000
United States	North America	2010	-510000000000	3.86	16801400000000	1	156910000	605672576	2.63631e+21	156910000
United States	North America	2012	-570000000000	3.93	17445800000000	1	158650000	623494528	2.76777e+21	158650000
United States	North America	2014	-510000000000	3.92	18215900000000	1	159540000	625396800	2.90617e+21	159540000
United States	North America	2016	-510000000000	3.99	19097500000000	1	162550000	648574528	3.1043e+21	162550000
United States	North America	2018	-610000000000	3.89	20128600000000	1	165480000	643717248	3.33088e+21	165480000
Uruguay	South America	2007	-240000000	2.51	47762288640	12.2	1660000	4166600	7.92854e+16	20252000
Uruguay	South America	2010	400000000	2.75	57526059008	14.3	1710000	4702500	9.83696e+16	24453000
Uruguay	South America	2012	-1650000000	2.98	62636077056	16.9	1730000	5155400	1.0836e+17	29237000
Uruguay	South America	2014	-1150000000	2.68	67663560704	19.5	1750000	4690000	1.18411e+17	34125000
Uruguay	South America	2016	810000000	2.97	69062041600	22.5	1750000	5197500	1.20859e+17	39375000
Uruguay	South America	2018	1200000000	2.69	71999528960	24	1750000	4707500	1.25999e+17	42000000
Uzbekistan	Asia	2007	1100000000	2.16	174784000000	253.7	11740000	25358402	2.05196e+18	2978437888
Uzbekistan	Asia	2010	3809999872	2.79	223452000000	505.9	12680000	35377200	2.83337e+18	6414812160
Uzbekistan	Asia	2012	810000000	2.46	258611000000	706.9	13280000	32668800	3.43435e+18	9387632640
Uzbekistan	Asia	2014	-370000000	2.39	298200000000	935.2	13740000	32838602	4.09727e+18	12849648640
Uzbekistan	Asia	2016	10000000	2.4	339936000000	1180	14160000	33984000	4.81349e+18	16708800512
Uzbekistan	Asia	2018	-5310000128	2.58	374443000000	1783.1	14550000	37539000	5.44814e+18	25944104960
Vietnam	Asia	2007	-10510000128	2.89	361119000000	4143.1	48340000	139702608	1.74565e+19	200277000000
Vietnam	Asia	2010	-9520000000	2.96	427994000000	5822	51250000	151700000	2.19347e+19	298378000000
Vietnam	Asia	2012	5460000256	3	478562000000	7167.1	52980000	158940000	2.53542e+19	379713000000
Vietnam	Asia	2014	5699999744	3.15	534696000000	7473.4	55000000	173250000	2.94083e+19	411037000000
Vietnam	Asia	2016	5260000256	2.98	605838000000	7315.6	55860000	166462800	3.38421e+19	408649000000
Vietnam	Asia	2018	7929999872	3.27	692897000000	7464.8	57030000	186488096	3.95159e+19	425718000000
Yemen	Asia	2007	-1580000000	2.29	82698452992	53.9	4810000	11014900	3.9778e+17	259259008
Yemen	Asia	2010	-1360000000	2.58	92546613248	70.4	5230000	13493400	4.84019e+17	368192000
Yemen	Asia	2012	-4120000000	2.89	80301080576	88.8	5410000	15634901	4.34429e+17	480408032
Zambia	Africa	2007	200000000	2.37	29739169792	1.8	5180000	12276599	1.54049e+17	9324000
Zambia	Africa	2010	1240000000	2.28	38611300352	2.2	5500000	12540000	2.12362e+17	12100000
Zambia	Africa	2014	390000000	2.46	48237170688	3.1	6200000	15252000	2.9907e+17	19220000
Zambia	Africa	2016	-700000000	2.43	51551449088	3.9	6650000	16159500	3.42817e+17	25935000
Zambia	Africa	2018	270000000	2.53	55480037376	4.4	7130000	18038900	3.95573e+17	31372000
Zimbabwe	Africa	2007	-450000000	2.29	16312599552	0.4	5930000	13579700	9.67337e+16	2372000
Zimbabwe	Africa	2012	-4080000000	2.55	39524450304	0.5	6290000	16039500	2.48609e+17	3145000
Zimbabwe	Africa	2014	-2500000000	2.34	41268940800	0.5	6490000	15186599	2.67835e+17	3245000
Zimbabwe	Africa	2016	-2329999872	2.08	42320969728	0.5	6690000	13915199	2.83127e+17	3345000
Zimbabwe	Africa	2018	-2920000000	2.12	46451879936	0.5	6910000	14649199	3.20982e+17	3455000
